# Supplementary material for: NPR-C gene polymorphism is associated with increased susceptibility to coronary artery disease in Chinese Han population: a multicenter study
Source: Oncotarget. 2016 May 13;7(23):33662–74. doi: 10.18632/oncotarget.9358 (PMC5085110; doi:10.18632/oncotarget.9358)
Supplement: Supplementary file 2 [file oncotarget-07-33662-s002.xlsx]

## Sheet: Table S1
Table S.1 Summary of the associations between 120 SNPs and CAD risk in signal pathway-based candidate gene study in Dis-Shanghai cohort
Gene	Chr	SNP_ID	Position	MAF		P	OR	95% CI
				Case	Control
CYP2J2	Chr 1	rs1155002	60146362	0.24	0.3	0.04086	1.32	1.02-1.71
F5	Chr 1	rs9332667	167753124	0.19	0.25	0.03924	0.74	0.56-0.98
		rs9332627	167764443	0.19	0.25	0.03318	1.37	1.03-1.81
		rs2420373	167764804	0.19	0.25	0.03318	1.37	1.03-1.81
		rs9332620	167766574	0.19	0.25	0.03318	1.37	1.03-1.81
		rs9332619	167766971	0.19	0.25	0.03318	1.37	1.03-1.81
		rs6032	167778178	0.19	0.25	0.0234	0.72	0.54-0.95
		rs4525	167778357	0.19	0.25	0.0234	0.72	0.54-0.95
		rs4524	167778378	0.19	0.25	0.01967	0.72	0.54-0.95
		rs9332600	167779536	0.19	0.24	0.03868	1.36	1.02-1.80
GSTM5	Chr 1	rs4970772	110051690	0.27	0.32	0.07826	0.79	0.61-1.02
LMNA	Chr 1	rs4641	154374157	0.22	0.26	0.13219	1.24	0.95-1.62
PTGS2	Chr 1	rs4648307	184907325	0.03	0.06	0.03258	1.88	1.05-3.38
VCAM1	Chr 1	rs1041163	100956412	0.13	0.16	0.09672	0.75	0.54-1.04
		rs3176860	100959806	0.34	0.42	0.00764	0.72	0.57-0.92
		rs3176863	100960779	0.13	0.16	0.08037	1.35	0.97-1.88
		rs3176867	100966792	0.14	0.18	0.04586	1.39	1.01-1.90
		rs3176876	100973195	0.38	0.32	0.01985	1.34	1.05-1.70
ITGB1	Chr 10	rs10827163	33266557	0.2	0.25	0.06593	1.3	0.99-1.72
MBL2	Chr 10	rs1838065	54199262	0.49	0.45	0.95334	1.01	0.81-1.28
		rs1838066	54199330	0.49	0.45	0.95341	1.01	0.81-1.27
CAT	Chr 11	rs769214	34416292	0.34	0.29	0.04914	0.78	0.61-1.00
		rs1049982	34417116	0.34	0.29	0.04914	1.29	1.00-1.65
		rs11032699	34418143	0.34	0.29	0.04947	1.29	1.00-1.65
		rs11032700	34418278	0.34	0.29	0.04928	0.78	0.61-1.00
		rs2179625	34423721	0.3	0.25	0.04802	1.31	1.01-1.69
		rs7104301	34450213	0.3	0.24	0.04005	1.32	1.02-1.71
F2	Chr 11	rs3136474	46707394	0.12	0.08	0.01344	1.67	1.12-2.48
IL18	Chr 11	rs996765	111531912	0.32	0.39	0.85574	1.03	0.81-1.30
MMP12	Chr 11	rs12808148	102238372	0.05	0.08	0.04573	0.6	0.38-0.97
MMP13	Chr 11	rs10502009	102326613	0.1	0.14	0.1879	0.78	0.55-1.11
VWF	Chr 12	rs2239157	6049727	0.22	0.17	0.02566	0.71	0.53-0.95
ALOX5AP	Chr 13	rs333952	30215877	0.4	0.47	0.67293	0.94	0.75-1.20
		rs4468448	30228315	0.2	0.16	0.03311	0.71	0.53-0.96
CETP	Chr 16	rs289717	55566888	0.4	0.41	0.47935	1.09	0.86-1.37
		rs12596364	55574019	0.18	0.13	0.01898	1.47	1.07-2.03
HMOX2	Chr 16	rs9934267	4474366	0.34	0.4	0.03276	1.3	1.02-1.65
		rs3789038	4486586	0.34	0.4	0.01746	1.34	1.05-1.70
MMP2	Chr 16	rs243846	54083413	0.46	0.4	0.03877	0.78	0.62-0.98
		rs243839	54086911	0.46	0.4	0.02784	1.3	1.03-1.65
SERPINB2	Chr 18	rs7228512	59713212	0.03	0.06	0.02921	2	1.10-3.63
APOE	Chr 19	rs7259620	50099627	0.27	0.33	0.01292	1.38	1.07-1.77
		rs405509	50100675	0.25	0.33	0.00384	0.69	0.53-0.89
TNNI3	Chr 19	rs3729709	60359617	0.03	0.07	0.00707	0.46	0.26-0.80
IL1RN	Chr 2	rs3181052	113602519	0.37	0.4	0.71975	1.05	0.83-1.33
		rs1187077	113607056	0.37	0.38	0.32457	0.88	0.69-1.12
		rs9005	113607882	0.27	0.31	0.4837	0.91	0.71-1.17
UGT1A1	Chr 2	rs4148328	234342397	0.33	0.39	0.0441	0.78	0.61-0.99
		rs10929303	234346154	0.13	0.12	0.11702	0.75	0.52-1.07
SDC4	Chr 20	rs1981429	43409106	0.08	0.1	0.2979	0.79	0.52-1.19
HMOX1	Chr 22	rs2071748	34107617	0.47	0.43	0.11021	1.21	0.96-1.53
		rs4820192	34107983	0.46	0.49	0.09772	0.82	0.65-1.04
		rs5755718	34116721	0.49	0.43	0.02886	0.77	0.61-0.97
		rs5755720	34116872	0.47	0.48	0.07779	0.81	0.64-1.02
LGALS2	Chr 22	rs12167061	36307426	0.21	0.27	0.0168	1.39	1.06-1.82
PPARA	Chr 22	rs135543	44933984	0.09	0.06	0.03369	0.61	0.39-0.95
		rs135542	44934700	0.09	0.06	0.03369	1.65	1.05-2.57
CCR2	Chr 3	rs1799864	46374211	0.24	0.19	0.03926	0.74	0.56-0.98
P2RY12	Chr 3	rs16863344	152572103	0.21	0.15	0.00753	1.51	1.12-2.05
PPARG	Chr 3	rs1175543	12441432	0.47	0.43	0.15589	1.19	0.94-1.50
THPO	Chr 3	rs952982	185572265	0.08	0.11	0.04465	1.51	1.01-2.25
CXCL9	Chr 4	rs2276886	77147451	0.39	0.43	0.25934	1.15	0.91-1.45
MTTP	Chr 4	rs991811	100729881	0.31	0.34	0.62194	1.07	0.84-1.36
PDGFRA	Chr 4	rs4358459	54828482	0.2	0.17	0.63146	0.92	0.67-1.26
		rs4241983	54840014	0.13	0.13	0.79441	1.05	0.75-1.48
ITGA2	Chr 5	rs3212383	52319717	0.13	0.1	0.1485	0.77	0.54-1.10
		rs3212430	52361531	0.19	0.24	0.03305	1.37	1.03-1.81
		rs3212433	52372900	0.19	0.24	0.02312	1.38	1.05-1.83
		rs3212435	52373082	0.18	0.23	0.03472	1.38	1.03-1.83
		rs3212436	52373159	0.19	0.24	0.02618	1.39	1.05-1.84
		rs2287950	52373997	0.18	0.23	0.03472	1.38	1.03-1.83
		rs3212556	52398521	0.18	0.23	0.01958	1.42	1.07-1.90
		rs1445942	52409844	0.11	0.17	0.00631	0.62	0.44-0.87
		rs1445941	52409983	0.11	0.17	0.00631	0.62	0.44-0.87
		rs2303124	52414712	0.06	0.1	0.0052	1.85	1.20-2.87
NPR-C	Chr 5	rs12697273	32766221	0.26	0.19	0.00292	0.65	0.49-0.86
		rs10066436	32776102	0.26	0.18	0.00354	0.66	0.50-0.87
		rs3828586	32782303	0.27	0.2	0.00648	1.47	1.12-1.94
		rs10061804	32784393	0.27	0.2	0.00648	0.68	0.52-0.90
enpp1	Chr 6	rs7775386	132198841	0.16	0.21	0.03526	1.38	1.02-1.85
		rs9402348	132209368	0.16	0.12	0.03523	1.43	1.02-2.00
HFE	Chr 6	rs2071303	26199314	0.32	0.42	0.00044	1.55	1.21-1.98
		rs17596719	26205172	0.05	0.09	0.00891	1.84	1.16-2.93
		rs6918586	26205362	0.16	0.18	0.27844	0.84	0.62-1.15
LAMA4	Chr 6	rs1016825	112569574	0.42	0.36	0.03461	0.77	0.61-0.98
		rs736160	112580343	0.42	0.36	0.90559	1.02	0.81-1.28
		rs6568719	112583831	0.42	0.36	0.02968	0.76	0.60-0.97
		rs2237248	112645157	0.05	0.08	0.024	1.75	1.08-2.83
		rs9320402	112673904	0.46	0.45	0.02158	0.76	0.60-0.96
		rs4571602	112683647	0.05	0.08	0.03588	0.6	0.38-0.96
THBS2	Chr 6	rs9505888	169367798	0.3	0.32	0.44356	0.9	0.70-1.16
		rs9283851	169379443	0.1	0.07	0.0335	0.62	0.40-0.95
		rs9379341	169385609	0.33	0.32	0.662	1.06	0.83-1.36
		rs11758161	169393268	0.21	0.23	0.47902	1.12	0.85-1.47
BLVRA	Chr 7	rs1181601	43760741	0.49	0.41	0.00816	0.73	0.58-0.92
		rs2877262	43807933	0.36	0.42	0.04694	0.79	0.62-1.00
		rs7738	43813127	0.36	0.42	0.04694	0.79	0.62-1.00
CARD4	Chr 7	rs2970500	30445009	0.32	0.28	0.14254	0.83	0.64-1.06
		rs2075822	30457284	0.28	0.25	0.23423	1.17	0.90-1.52
		rs4722987	30471224	0.28	0.25	0.29233	0.87	0.67-1.13
CD36	Chr 7	rs1194182	80069439	0.41	0.34	0.00668	0.72	0.57-0.91
		rs3211821	80116498	0.42	0.34	0.00906	1.38	1.09-1.75
		rs2227322	80120571	0.49	0.42	0.37679	1.12	0.89-1.41
		rs3211849	80121258	0.43	0.35	0.00653	0.71	0.56-0.91
		rs3211851	80121392	0.26	0.31	0.04367	0.77	0.59-0.99
		rs10337	80122877	0.49	0.42	0.37613	1.11	0.88-1.40
		rs3211867	80124875	0.26	0.31	0.04989	1.3	1.01-1.68
		rs3211870	80125144	0.45	0.46	0.00222	1.44	1.14-1.81
		rs1358337	80126320	0.47	0.39	0.00749	1.38	1.09-1.74
		rs2282715	80127337	0.45	0.46	0.7706	1.03	0.82-1.30
NOS3	Chr 7	rs2853796	150334847	0.41	0.39	0.55014	1.08	0.85-1.37
		rs743507	150338420	0.2	0.26	0.01812	0.72	0.54-0.94
PON1	Chr 7	rs854560	94784019	0.02	0.05	0.02502	0.47	0.24-0.92
		rs705378	94784506	0.02	0.05	0.03524	2.13	1.09-4.17
		rs854563	94785944	0.02	0.05	0.03573	2.08	1.06-4.07
		rs3917490	94786776	0.03	0.05	0.06143	0.53	0.28-1.01
PON3	Chr 7	rs978903	94842102	0.23	0.16	0.00932	0.67	0.50-0.90
LPL	Chr 8	rs328	19864003	0.1	0.07	0.03259	1.62	1.05-2.47
SDC2	Chr 8	rs2437770	97574720	0.26	0.26	0.19185	0.84	0.65-1.08
TXN	Chr 9	rs2301241	112059328	0.19	0.25	0.03268	0.73	0.55-0.97
Chr, chromosome; MAF, Minor allele frequency; OR, Odds ratio; 95% CI, 95% confidence interval.

## Sheet: Table S2
Table S. 2 GWAS scan for association between SNPs of NPR-C, HMOX-1, CAT, CXCL6, HFE, LAMA4 and PON3 and risk of CAD in Dis-Shandong cohort.
Gene	Chr	SNP_ID	Position	Locations	Minor Alleles	P value (Model) *				Padjust †	OR
						Geno	Allelic	Dom	Rec
NPR-C	5	kgp10693094	32725352	INTRON,EXON	G	0.1275	0.2909	1	0.07328	0.2318	4.36
		kgp6158954	32773156	INTRON,EXON	A	0.2962	0.5319	1	0.1494	0.08587	186
		kgp8625421	32775047	INTRON,EXON	C	0.9529	0.8692	0.8181	1	0.3139	0.376
		kgp9158560	32767928	INTRON,EXON	C	0.2962	0.5319	1	0.1494	0.08587	186
		rs10074149	32740361	INTRON	G	0.01009	0.01023	0.01952	0.1494	0.1623	402000
		rs10075794	32781521	INTRON	G	0.223	0.3201	0.64	0.1494	0.09413	159
		rs1173736	32771938	INTRON	G	0.2147	0.6798	1	0.1494	0.1309	15
		rs1173756	32789852	INTRON	A	0.9529	0.8692	0.8181	1	0.3139	0.376
		rs11740452	32770750	INTRON	A	0.2962	0.5319	1	0.1494	0.08587	186
		rs11749133	32741083	INTRON	G	0.0197	0.01855	0.02237	0.1494	0.1623	402000
		rs16890187	32734511	INTRON	A	0.01009	0.01023	0.01952	0.1494	0.1623	402000
		rs1833530	32734327	INTRON	G	0.01009	0.01023	0.01952	0.1494	0.1623	402000
		rs2270915	32786389	EXON	G	0.223	0.3201	0.64	0.1494	0.09413	159
		rs3792751	32773314	INTRON	A	0.2962	0.5319	1	0.1494	0.08587	186
		rs3792752	32768634	INTRON	G	0.2962	0.5319	1	0.1494	0.08587	186
		rs3792758	32745752	INTRON	A	0.04689	0.05017	0.1123	0.05601	0.07988	422
		rs3811965	32769181	INTRON	A	0.2018	0.6701	1	0.1435	0.0859	186
		rs3828586	32746547	INTRON	G	0.08753	0.1752	0.3627	0.05601	0.07562	473
		rs696831	32725531	INTRON	A	0.6099	0.4087	0.4666	0.6414	0.8055	1.38
		rs696835	32733418	INTRON	A	0.0197	0.01855	0.02237	0.1494	0.1623	402000
		rs700925	32745029	INTRON	A	0.03108	0.03246	0.03938	0.1494	0.1623	402000
		rs751432	32781196	INTRON	C	0.223	0.3201	0.64	0.1494	0.09413	159
		rs973079	32749592	INTRON	A	0.07967	0.1178	0.2571	0.05601	0.07562	473
		rs1147225	32788184	UTR	G	1	1	1	1	0.2543	0.279
		rs1158715	32788369	UTR	G	1	1	1	1	0.2543	0.279
		kgp6896780	32725545	INTRON,EXON	G	1	1	1	1	0.6844	0.503
		kgp22314216	32734470	INTRON,EXON	A	1	1	1	1	0.7042	3.58
CAT	11	rs12270780	34460711	INTRON	A	0.3715	0.8543	0.8236	0.2773	0.5655	1.871
		rs11032699	34461568	INTRON	C	0.9342	0.8569	0.8217	1	0.5658	1.871
		rs11032700	34461703	INTRON	A	0.9342	0.8569	0.8217	1	0.5658	1.871
		rs524154	34463760	INTRON	A	0.8722	0.7209	0.6528	1	0.4833	2.091
		rs17881482	34463872	INTRON	A	0.3715	0.8543	0.8236	0.2773	0.5655	1.871
		rs494024	34464748	INTRON	A	0.252	0.07655	0.294	0.3902	0.6675	28.75
		rs2179625	34467146	INTRON	C	0.3715	0.8543	0.8236	0.2773	0.5655	1.871
		rs484214	34467272	INTRON	A	0.8717	0.72	0.6514	1	0.4833	2.091
		rs482322	34467490	INTRON	A	0.8722	0.7209	0.6528	1	0.65	1.652
		rs524167	34467538	INTRON	G	0.252	0.07655	0.294	0.3902	0.6675	28.75
		rs480575	34467646	INTRON	A	0.8717	0.72	0.6514	1	0.4833	2.091
		rs2300182	34467848	INTRON	A	0.7421	0.6769	1	0.5182	0.6937	1.439
		rs560807	34468639	INTRON	A	0.2453	0.07126	0.154	0.3827	0.71	18.01
		rs2284369	34468936	INTRON	G	1	0.8729	0.7705	1	0.5944	0.615
		rs2284368	34469295	INTRON	G	1	0.8729	0.7705	1	0.5944	0.615
		rs1408036	34469775	INTRON	C	0.3002	1	0.643	0.2773	0.3636	0.3824
		rs769218	34470679	INTRON	A	1	0.8729	0.7705	1	0.5944	0.615
		rs2076556	34473422	INTRON	G	0.7421	0.6769	1	0.5182	0.6937	1.439
		rs7933285	34477125	INTRON	A	0.3715	0.8543	0.8236	0.2773	0.5655	1.871
		rs2073058	34478073	INTRON	G	0.3715	0.8543	0.8236	0.2773	0.5655	1.871
		rs10836244	34481095	INTRON	A	1	0.8729	0.7705	1	0.5944	0.615
		rs769217	34482908	EXON	A	1	0.8729	0.7705	1	0.5944	0.615
		rs7113917	34483147	INTRON	G	1	0.8729	0.7705	1	0.5944	0.615
		rs17884666	34484283	INTRON	A	0.3002	1	0.643	0.2773	0.3636	0.3824
		rs2284367	34484542	INTRON	G	1	0.8729	0.7705	1	0.5944	0.615
		rs2284366	34484743	INTRON	A	0.2516	0.264	0.2516	1	0.1852	0.05623
		rs2284365	34484973	INTRON	G	1	0.8724	0.7731	1	0.5944	0.615
		rs4755374	34486604	INTRON	C	0.7421	0.6769	1	0.5182	0.6937	1.439
		rs511895	34487729	INTRON	A	0.252	0.07655	0.294	0.3902	0.6675	28.75
		rs6484722	34488830	INTRON	A	1	0.8729	0.7705	1	0.5944	0.615
		rs10488736	34489252	INTRON	A	0.3715	0.8543	0.8236	0.2773	0.5655	1.871
		rs2420388	34490537	INTRON	A	1	0.8729	0.7705	1	0.5944	0.615
		rs566979	34490647	INTRON	C	1	1	1	1	0.4418	2.006
		rs7947841	34491680	INTRON	A	0.3002	1	0.643	0.2773	0.3636	0.3824
		rs499406	34491941	INTRON	A	0.252	0.07655	0.294	0.3902	0.6675	28.75
		rs16925614	34492309	INTRON	A	0.6676	0.5245	0.6332	0.5182	0.7691	1.32
		rs17881488	34492443	INTRON	A	0.4031	1	0.8181	0.2773	0.3378	0.3628
		kgp12928357	34472530	INTRON	A	1	1	1	1	0.9084	6.813
LAMA4	6	rs6568718	112430027	UTR	A	0.8482	0.6105	0.5034	1	0.3683	0.3954
		rs3734292	112430669	EXON	A	1	1	1	1	0.4801	2.746
		rs12204892	112431283	INTRON	A	0.3667	0.3885	0.3213	1	0.9312	1.111
		rs11961355	112434159	INTRON	C	0.8482	0.6105	0.5034	1	0.3683	0.3954
		rs6916947	112435682	INTRON	A	0.9573	0.7493	1	0.7866	0.7424	0.7323
		rs4947169	112436198	INTRON	C	0.9583	0.8739	0.8063	1	0.7799	0.7738
		rs1160798	112438446	INTRON	A	0.5113	1	1	0.3902	0.821	1.317
		rs969139	112446876	INTRON	G	0.8307	0.7493	0.6254	1	0.6523	0.6608
		rs12214148	112456782	INTRON	G	0.9438	1	0.8217	1	0.3675	0.3994
		rs2032567	112457390	EXON	G	0.511	1	1	0.3902	0.821	1.317
		rs2072020	112460648	INTRON	A	0.8663	1	0.808	1	0.7263	1.365
		rs2072026	112463076	INTRON	G	0.909	0.7491	1	0.5971	0.9781	1.026
		rs17073410	112464164	INTRON	G	0.7576	0.5706	1	0.7576	0.4314	5.252
		rs3798357	112477628	INTRON	A	0.4664	0.8692	0.8148	0.302	0.669	0.658
		rs3752577	112480041	EXON	G	0.7434	0.8057	0.5971	1	0.2176	11.18
		rs6913656	112483235	INTRON	G	0.8727	0.7463	0.6422	1	0.2916	1.9e-05
		rs7766236	112485798	INTRON	C	0.4824	0.2603	0.3284	0.5493	0.6969	0.6848
		rs971402	112487900	INTRON	A	0.2442	0.3052	0.8212	0.1437	0.1733	0.2657
		rs11961480	112488949	INTRON	G	0.2442	0.3052	0.8212	0.1437	0.1733	0.2657
		rs2051649	112490531	INTRON	A	0.6884	0.4557	0.4984	1	0.9215	1.13
		rs9387060	112493256	INTRON	G	0.6118	0.5217	0.3254	1	0.2754	2.94
		rs1050348	112493872	EXON	A	1	0.8536	1	1	0.9191	1.135
		rs2213839	112500015	INTRON	A	1	0.8536	1	1	0.9191	1.135
		rs1158747	112500650	INTRON	A	0.8333	0.6315	0.6101	1	0.2749	2.942
		rs4947172	112501537	INTRON	G	0.5565	0.8503	0.643	0.6738	0.3294	2.45
		rs6907109	112502989	INTRON	A	0.8333	0.6315	0.6101	1	0.2749	2.942
		rs9374309	112506375	INTRON	A	0.7689	0.4275	0.6207	0.602	0.3189	0.3692
		rs2072029	112510818	INTRON	A	0.4573	0.7094	0.4899	0.6738	0.3395	2.414
		rs2269646	112511852	INTRON	A	0.7369	0.4272	0.6101	0.6106	0.3593	2.314
		rs2072021	112512905	EXON	A	0.2747	0.8503	0.4899	0.3736	0.3393	2.415
		rs2237237	112514094	INTRON	A	0.2747	0.8503	0.4899	0.3736	0.3393	2.415
		rs4947177	112523395	INTRON	G	0.8148	0.5872	0.8212	0.6437	0.9339	0.9151
		rs9374311	112524266	INTRON	G	0.5451	0.2565	0.2571	0.5934	0.7086	0.7311
		rs3777925	112526101	INTRON	A	1	1	1	1	0.9538	1.073
		rs7754329	112526404	INTRON	G	0.84	0.8442	0.8158	1	0.5339	2.059
		rs9487847	112529268	INTRON	A	0.956	0.8733	0.8063	1	0.3881	0.4572
		rs2237246	112529727	INTRON	A	0.956	0.8733	0.8063	1	0.3881	0.4572
		rs2282854	112531660	INTRON	G	1	1	1	1	0.02874	0.002389
		rs2213840	112536990	INTRON	G	0.7329	0.7417	0.7329	1	0.7483	3.503
		rs4947179	112549164	INTRON	C	0.1864	0.1045	0.09395	0.5013	0.2323	3.582
		rs9487857	112550015	INTRON	G	0.7478	0.8424	1	0.5182	0.4342	0.2919
		rs9398302	112556666	INTRON	A	0.6721	0.3882	0.3389	1	0.1689	0.07938
		rs2072024	112558763	INTRON	A	0.1693	0.1879	0.09395	0.731	0.2323	3.583
		rs6926573	112564517	INTRON	A	0.345	0.732	1	0.2377	0.5874	0.4882
		kgp158482	112437586	INTRON	C	1	1	1	1	0.9065	0.8968
		kgp10438236	112472132	INTRON	A	0.3947	0.4209	0.3947	1	0.2716	216.1
		kgp8786654	112472365	INTRON	A	0.4664	0.8692	0.8148	0.302	0.669	0.658
		kgp9060646	112479041	INTRON	A	0.01153	0.3184	0.08313	0.3902	0.3298	0.148
		kgp11420711	112492645	INTRON	G	0.6685	0.6758	0.4766	1	0.5458	2.447
		kgp7585489	112500496	INTRON	C	1	1	1	1	0.475	0.03747
		kgp7208769	112505657	INTRON	A	0.4713	0.3197	0.4713	1	0.2277	14
		kgp17028667	112513159	INTRON	A	0.2259	0.4039	0.2224	0.6414	0.6736	1.447
		kgp2844934	112525132	INTRON	G	0.5918	0.3191	0.3612	0.5548	0.8594	1.206
		kgp16965792	112525472	INTRON	C	0.6414	0.6438	0.6414	1	0.8728	0.2526
		kgp2840023	112526025	INTRON	A	0.03134	0.03399	0.03134	1	0.9776	2750000
		kgp3544992	112527786	INTRON	A	1	1	1	1	0.4904	11.7
		kgp5228644	112529849	INTRON	A	1	0.7463	0.8166	1	0.3653	3.223
		kgp3317031	112534215	INTRON	C	0.05276	0.3411	0.05344	0.7576	0.3346	0.278
		kgp2923004	112535131	INTRON	A	0.02451	0.0288	0.02451	1	0.08232	2327
		kgp17360987	112535933	INTRON	G	0.6437	0.6493	0.6437	1	0.3392	0.02636
		kgp6744241	112543539	INTRON	G	0.6111	0.8499	1	0.5574	0.8508	0.7999
PON3	7	rs17885558	94989250	UTR	A	0.5013	0.5142	0.5013	1	0.4163	6.622
		rs2074352	94989673	INTRON	G	0.01831	0.4236	0.5934	0.03	0.2822	3.225
		rs7797694	94990404	INTRON	G	0.5013	0.5142	0.5013	1	0.4163	6.622
		rs17884000	94991632	INTRON	A	0.01831	0.4236	0.5934	0.03	0.2822	3.225
		rs10953143	94992244	INTRON	A	0.2806	0.8683	0.6475	0.2377	0.825	1.29
		rs2074353	94992908	INTRON	G	0.2806	0.8683	0.6475	0.2377	0.825	1.29
		rs17885520	94994752	INTRON	A	0.5013	0.5142	0.5013	1	0.4163	6.622
		rs17884044	94995381	INTRON	A	0.5013	0.5142	0.5013	1	0.4163	6.622
		rs17166859	94995519	INTRON	G	0.6652	0.3669	0.4504	1	0.2573	7.253
		rs17882656	94995583	INTRON	T	0.5013	0.5142	0.5013	1	0.4163	6.622
		rs10808092	94996227	INTRON	A	0.2357	0.3768	0.8238	0.1509	0.2267	0.1668
		rs17878595	94996611	INTRON	G	0.4892	0.5035	0.4892	1	0.3402	8.141
		rs3757708	94996913	INTRON	A	0.3664	0.6001	1	0.2377	0.7886	0.7342
		rs12534317	94997756	INTRON	A	0.1046	0.2331	0.0713	1	0.14	0.1815
		rs468	94997953	INTRON	G	0.372	0.3555	0.4976	0.2773	0.2267	0.1655
		rs17879649	94999110	INTRON	A	0.5013	0.5142	0.5013	1	0.4163	6.622
		rs17879931	94999221	INTRON	C	0.5013	0.5142	0.5013	1	0.4163	6.622
		rs17883791	94999438	INTRON	A	0.6652	0.3669	0.4504	1	0.2573	7.253
		rs11768074	95000591	INTRON	A	0.8525	1	0.7705	1	0.2572	8.889
		rs7807131	95001132	INTRON	A	0.5013	0.5142	0.5013	1	0.4163	6.622
		rs1053275	95001555	EXON	G	0.2357	0.3768	0.8238	0.1509	0.2267	0.1668
		rs17880176	95003015	INTRON	G	0.5574	0.5611	0.5574	1	0.8805	1390000
		rs17879692	95003168	INTRON	C	0.5013	0.5142	0.5013	1	0.4163	6.622
		rs978903	95004167	INTRON	A	0.2357	0.3768	0.8238	0.1509	0.2267	0.1668
		rs17880289	95005534	INTRON	A	0.5013	0.5142	0.5013	1	0.4163	6.622
		rs6977389	95019355	INTRON	G	0.1786	0.7348	1	0.1509	0.4555	0.375
		rs3735587	95019618	INTRON	C	0.5013	0.5142	0.5013	1	0.4163	6.622
		rs10487131	95020061	INTRON	A	0.04226	0.4161	0.5945	0.05167	0.3377	2.732
		rs17882644	95020616	INTRON	G	0.5013	0.5142	0.5013	1	0.4163	6.622
		rs17879725	95021824	INTRON	A	0.4713	0.3197	0.4713	1	0.4163	6.622
		rs17774169	95022316	INTRON	G	0.01831	0.4236	0.5934	0.03	0.2822	3.225
		rs11970910	95024046	INTRON	A	0.3664	0.6001	1	0.2377	0.7886	0.7342
		rs17879480	95024903	INTRON	G	0.5013	0.5142	0.5013	1	0.4163	6.622
		rs13226149	95025600	EXON	A	0.2484	0.6952	1	0.1522	0.1475	6.009
		kgp3496121	95025453	INTRON	A	0.01831	0.4236	0.03	0.5934	0.2822	0.3101
HFE	6	rs2794719	26088890	INTRON	A	0.9396	1	0.8216	1	0.7783	0.7804
		rs9366637	26089098	INTRON	G	0.1213	0.3371	1	0.06514	0.8101	1.292
		rs1799945	26091179	INTRON,EXON	G	0.6309	0.7126	1	0.3902	0.5265	2.08
		rs2071303	26091336	INTRON,EXON	A	0.2442	0.1795	0.4984	0.1437	0.7798	0.7786
		rs1800708	26093303	INTRON,EXON	A	0.2501	0.1987	0.80590.	8986	0.6328	0.6167
		rs2858996	26094026	INTRON,EXON	A	0.3342	0.3312	0.4302	0.3902	0.9328	0.8852
		rs2071302	26094130	INTRON,EXON	G	0.5182	0.5212	0.5182	1	0.9992	3.26e-08
		rs1572982	26094367	INTRON,EXON	G	0.3363	0.17	0.4974	0.1774	0.7914	0.7912
		rs1800758	26093236	INTRON,EXON	A	1	1	1	1	0.8344	0.1436
HMOX1	22	rs2071747	35777185	EXON	G	1	1	1	1	0.6037	0.003133
		rs2071748	35777618	INTRON	A	0.9579	1	0.8148	1	0.7521	0.7729
		rs6518952	35782513	INTRON	A	0.6738	0.6791	0.6738	1	0.9092	0.3835
		rs5755720	35786873	INTRON	G	0.7983	0.7466	0.64	1	0.7601	0.7785
		rs2285112	35789263	INTRON	G	0.9579	1	0.8148	1	0.7521	0.7729
		kgp7409108	35779568	INTRON	A	0.6738	0.6791	0.6738	1	0.9092	0.3835
		kgp3727553	35783413	INTRON	A	0.5642	0.6171	0.3627	1	0.834	0.8193
CXCL9	4	rs10336	76922988	UTR	A	0.7435	0.7522	0.7435	1	0.5024	0.2857
		kgp6878763	76922749	UTR	A	0.5738	0.5409	0.7435	0.3902	0.1485	2307
